# Supplementary material for: Predicting pathogenic non-coding SVs disrupting the 3D genome in 1646 whole cancer genomes using multiple instance learning
Source: Sci Rep. 2021 Jul 13;11:14411. doi: 10.1038/s41598-021-93917-y (PMC8277903; doi:10.1038/s41598-021-93917-y)
Supplement: Supplementary file 2 — Supplementary Table S1. [file 41598_2021_93917_MOESM2_ESM.xlsx]

## Sheet: Tissue-specific data
	eQTLs	CTCF	DNAseI	h3k4me3	h3k27me3	h3k27ac	h3k4me1	RNApolII	Super enhancers	Enhancers	TADs	Cohesin (RAD21)
Breast	Breast_Mammary_Tissue	ENCFF288RFS	ENCFF336OGZ	ENCFF065TIH	ENCFF291WFP	ENCFF154XFN	ENCFF336DDM	ENCFF433ZKP	HMEC (downloaded: 12-02-2020)	hmec_encoderoadmap_elasticnet.117 (12-10-2019)	HMEC_Lieberman-raw_TADs (08-04-2020)	ENCFF001UNN (MCF-7)
Colorectal	Colon_Sigmoid	ENCFF230HWI	ENCFF882CST	ENCFF893JJR	ENCFF781AEI	ENCFF389IUW	ENCFF005BSX	ENCFF207KQM	Sigmoid Colon (15-09-2020)	encoderoadmap_elasticnet.104 (15-09-2020)	HCT-116_RAD21-mAC_no_auxin.Rao_2017-raw.domains * (08-04-2020)	ENCFF001UEH (HCT-116)
Esophagus	Esophagus_Mucosa	ENCFF401XPE	ENCFF197ZNE	ENCFF679ANW	ENCFF231OXX	ENCFF615YBT	ENCFF804UOE	ENCFF715AKU	Esophagus (16-10-2020)	encoderoadmap_elasticnet.77 (16-10-2020)
Kidney	Kidney_Cortex *	ENCFF328FUO	ENCFF732RRW	ENCFF423PKK	ENCFF983CPK	ENCFF926MNC	ENCFF653PGR		Kidney ** (27-11-2020)	fantom5_elasticnet.11 (16-10-2020)	Caki2_raw-rep1_TADs (08-04-2020)
Lung	Lung	ENCFF694SEF	ENCFF794QIS	ENCFF935MFX	ENCFF999WYS	ENCFF305GIA	ENCFF653NIH	ENCFF690LWY	Lung (15-09-2020)	encoderoadmap_elasticnet.94 (15-09-2020)	Lung_Donor-LG1-raw_TADs (08-04-2020)	ENCFF001TTK (A549)
Nervous system	Brain_Cortex	ENCFF403SBB	ENCFF409PTH	ENCFF500HWL	ENCFF160DPN	ENCFF561NEF	ENCFF790DLJ	ENCFF002DAH	Brain ** (27-11-2020)	fantom5_elasticnet.6 (16-10-2020)	SKNMC_raw-rep1_TADs (08-04-2020)
Ovary	Ovary	ENCFF522DLJ	ENCFF883WWT	ENCFF320JHG	ENCFF712UCB	ENCFF657AUA	ENCFF917PWI	ENCFF570SMG	Ovary (08-04-2020)	encoderoadmap_elasticnet.95 (08-04-2020)	Ovary_Schmitt2016-raw_TADs * (08-04-2020)
Pancreas	Pancreas	ENCFF823LGP	ENCFF897PRD	ENCFF931ZDN	ENCFF940QJC	ENCFF505THV	ENCFF215TJZ	ENCFF386FNQ	Pancreas (16-10-2020)	encoderoadmap_elasticnet.96 (16-10-2020)	Pancreas_Donor-PA2-raw_TADs (08-04-2020)
Prostate	Prostate	ENCFF127ACN	ENCFF608WCU	ENCFF998HRK	ENCFF334NFM	ENCFF757OAS	ENCFF557ZOB	ENCFF389DLX	Prostate ** (27-11-2020)	fantom5_elasticnet.16 (16-10-2020)	LNCaP_raw-rep1_TADs (08-04-2020)
Skin	Skin_Sun_Exposed_Lower_leg	ENCFF637FOR	ENCFF933LWC	ENCFF733GLZ	ENCFF412UTE	ENCFF868YSL	ENCFF411VHD	ENCFF818LBB	NHEK (16-10-2020)	encoderoadmap_elasticnet.125 (16-10-2020)	NHEK_Lieberman-raw_TADs (08-04-2020)
Urinary tract			ENCFF391VLP	ENCFF599MLG		ENCFF701IRJ	ENCFF539KBP		Bladder (16-10-2020)	fantom5_elasticnet.5 (16-10-2020)	Bladder_Donor-BL1-raw_TADs (08-04-2020)
Uterus	Uterus	ENCFF517CGI	ENCFF775GBM	ENCFF056LGK	ENCFF731ZLL	ENCFF900HZM	ENCFF055YZQ	ENCFF822OTY	Uterus (27-11-2020)	fantom5_elasticnet.244 (16-10-2020)	ENCFF633ORE
GM12878	Whole_Blood	ENCFF833FTF	ENCFF097LEF	ENCFF295GNH	ENCFF247VUO	ENCFF816AHV	ENCFF921LKB	ENCFF120VUT	GM12878 (16-10-2020)	encoderoadmap_elasticnet.114 (16-10-2020)	GM12878_Lieberman-raw_TADs (08-04-2020)
* Liftover from hg38
** Super enhancers from SEdb instead of dbSUPER
Databases:	GTEx v7 (hg19) or v8 (hg38)	ENCODE	ENCODE	ENCODE	ENCODE	ENCODE	ENCODE	ENCODE	dbSUPER or SEdb (**)	JEME	3D genome browser	ENCODE
