# Supplementary material for: Predicting pathogenic non-coding SVs disrupting the 3D genome in 1646 whole cancer genomes using multiple instance learning
Source: Sci Rep. 2021 Jul 13;11:14411. doi: 10.1038/s41598-021-93917-y (PMC8277903; doi:10.1038/s41598-021-93917-y)
Supplement: Supplementary file 3 — Supplementary Table S2. [file 41598_2021_93917_MOESM3_ESM.xlsx]

## Sheet: Sheet1
Cancer type	Number of samples	Number of SVs	Number of pathogenic SVs (label = 1)	Ratio of SVs that are pathogenic
Breast	313	122889	1739	0.51
Ovary	62	27264	1344	1.78
Lung	125	31330	753	0.66
Colorectal	393	88483	1217	0.78
UrinaryTract	118	44570	975	0.65
Prostate	199	70700	2301	0.83
Esophagus	53	25495	679	1.1
Skin	216	39377	605	0.41
Pancreas	66	13346	752	1.36
Uterus	26	4472	272	2.18
Kidney	38	4896	311	1.13
NervousSystem	37	5072	797	1.9
