# Supplementary material for: Predicting pathogenic non-coding SVs disrupting the 3D genome in 1646 whole cancer genomes using multiple instance learning
Source: Sci Rep. 2021 Jul 13;11:14411. doi: 10.1038/s41598-021-93917-y (PMC8277903; doi:10.1038/s41598-021-93917-y)
Supplement: Supplementary file 4 — Supplementary Table S3. [file 41598_2021_93917_MOESM4_ESM.xlsx]

## Sheet: Sheet1
Gene	Bonferroni corrected p-value	SV type	Cancer type
SSH2	0	DUP	Uterus
TP53	0	DEL	Prostate
TP53	0	ITX	Prostate
MRPS27	4.1115e-191	DEL	Prostate
MRPS27	4.1115e-191	DEL	Prostate
DAP	2.49006e-169	INV	Colorectal
DAP	2.49006e-169	DUP	Prostate
TRIM44	3.34771e-128	INV	Ovary
DAP	3.64494e-71	INV	Colorectal
DAP	3.64494e-71	DUP	Prostate
ARID1A	1.48464e-53	INV	Breast
ARID1A	1.48464e-53	DEL	Colorectal
ARID1A	1.48464e-53	DUP	Colorectal
ARID1A	1.48464e-53	ITX	Colorectal
ARID1A	1.48464e-53	DEL	Prostate
ARID1A	1.48464e-53	DEL	Prostate
ARID1A	1.48464e-53	INV	Prostate
ARID1A	1.48464e-53	INV	Esophagus
PPL	6.96957e-39	DUP	Ovary
PPL	6.96957e-39	INV	Prostate
CDK12	5.24141e-38	ITX	Ovary
ERP44	2.55296e-37	DUP	Colorectal
ERP44	2.55296e-37	DEL	Skin
ESR1	3.83079e-29	DUP	Breast
MUC16	1.12882e-28	ITX	Breast
MUC16	1.12882e-28	INV	Pancreas
MUC16	1.12882e-28	ITX	Kidney
PPL	5.71289e-28	DUP	Ovary
PPL	5.71289e-28	INV	Prostate
MUC16	5.4144e-26	ITX	Breast
MUC16	5.4144e-26	INV	Pancreas
MUC16	5.4144e-26	ITX	Kidney
KIF4B	6.77782e-21	ITX	Esophagus
KIF4B	6.77782e-21	ITX	Kidney
AGTPBP1	1.00533e-20	INV	Lung
CORIN	4.76562e-20	ITX	Pancreas
FAT3	4.76562e-20	ITX	Pancreas
ZNF827	2.35332e-19	DUP	Ovary
ZNF827	2.35332e-19	ITX	Colorectal
OBSCN	1.31419e-18	DUP	Breast
OBSCN	1.31419e-18	DUP	Lung
TNIK	1.402e-15	INV	Ovary
ERP44	3.57363e-14	DUP	Colorectal
ERP44	3.57363e-14	DEL	Skin
MUC19	1.12104e-13	INV	Ovary
MUC19	1.12104e-13	DEL	UrinaryTract
RNF168	2.26744e-12	DEL	NervousSystem
HIVEP2	2.26744e-12	INV	NervousSystem
STK11	2.26744e-12	DEL	Breast
STK11	2.26744e-12	INV	NervousSystem
FAT1	3.69641e-12	DUP	Breast
FAT1	3.69641e-12	ITX	Breast
FAT1	3.69641e-12	ITX	Ovary
SP100	3.69641e-12	INV	Ovary
SP100	3.69641e-12	DUP	NervousSystem
MUC19	3.69641e-12	INV	Ovary
MUC19	3.69641e-12	DEL	UrinaryTract
ZNF827	8.69134e-12	DUP	Ovary
ZNF827	8.69134e-12	ITX	Colorectal
OBSCN	7.40955e-11	DUP	Breast
OBSCN	7.40955e-11	DUP	Lung
MUC6	1.12459e-10	ITX	Ovary
MUC6	1.12459e-10	ITX	Ovary
MUC6	1.12459e-10	INV	Prostate
MUC6	1.12459e-10	INV	Esophagus
SIPA1L2	3.1487e-10	DEL	Pancreas
ZFHX3	2.5733e-09	DEL	Prostate
CPS1	4.32196e-09	INV	Ovary
MUC16	1.17075e-08	ITX	Breast
MUC16	1.17075e-08	INV	Pancreas
MUC16	1.17075e-08	ITX	Kidney
SPOP	1.55888e-08	INV	Ovary
SPOP	1.55888e-08	INV	Ovary
SPOP	1.55888e-08	DEL	Prostate
SPOP	1.55888e-08	INV	Prostate
SPOP	1.55888e-08	INV	Prostate
SPOP	1.55888e-08	INV	Prostate
SPOP	1.55888e-08	INV	Pancreas
MYO19	2.65843e-08	INV	Pancreas
MYO19	2.65843e-08	ITX	Uterus
UBR5	8.89247e-08	DUP	Prostate
CEP250	2.05868e-07	DEL	NervousSystem
CEP250	2.05868e-07	DEL	NervousSystem
CEP250	2.05868e-07	DEL	NervousSystem
CEP250	2.05868e-07	DEL	NervousSystem
CEP250	2.05868e-07	DEL	NervousSystem
CEP250	2.05868e-07	INV	NervousSystem
CEP250	2.05868e-07	INV	NervousSystem
CEP250	2.05868e-07	INV	NervousSystem
CEP250	2.05868e-07	INV	NervousSystem
CEP250	2.05868e-07	INV	NervousSystem
CEP250	2.05868e-07	INV	NervousSystem
CEP250	2.05868e-07	INV	NervousSystem
SOGA1	2.05868e-07	INV	Colorectal
SOGA1	2.05868e-07	INV	NervousSystem
PTPN13	2.15995e-07	INV	Esophagus
ZMYM3	4.777e-07	INV	Prostate
MYO15A	4.777e-07	DUP	Breast
MYO15A	4.777e-07	DUP	Colorectal
MYO15A	4.777e-07	DEL	Prostate
ASPM	1.35275e-06	INV	Lung
ASPM	1.35275e-06	DUP	UrinaryTract
ASPM	1.35275e-06	ITX	UrinaryTract
ASPM	1.35275e-06	DUP	Uterus
ASPM	1.35275e-06	DUP	Uterus
HERC2	1.51677e-06	DUP	Breast
HERC2	1.51677e-06	DUP	UrinaryTract
HELZ2	2.24737e-06	DUP	Ovary
HELZ2	2.24737e-06	DUP	Prostate
HELZ2	2.24737e-06	DUP	Prostate
HELZ2	2.24737e-06	DUP	Esophagus
HELZ2	2.24737e-06	INV	NervousSystem
HELZ2	2.24737e-06	INV	NervousSystem
NDUFV3	2.38935e-06	INV	Pancreas
PRKDC	2.41682e-06	DUP	Prostate
CACNA1I	1.15168e-05	ITX	Prostate
PLEKHA6	2.66823e-05	INV	NervousSystem
PLEKHA6	2.66823e-05	INV	NervousSystem
PTPRN	2.66823e-05	INV	NervousSystem
POLE	2.66823e-05	ITX	Pancreas
POLE	2.66823e-05	ITX	Pancreas
POLE	2.66823e-05	DEL	NervousSystem
POLE	2.66823e-05	DEL	NervousSystem
POLE	2.66823e-05	INV	NervousSystem
POLE	2.66823e-05	INV	NervousSystem
CCDC168	2.66823e-05	INV	NervousSystem
ROCK1	2.66823e-05	INV	Colorectal
ROCK1	2.66823e-05	ITX	Colorectal
ROCK1	2.66823e-05	INV	NervousSystem
ROCK1	2.66823e-05	INV	NervousSystem
LRRIQ1	2.66823e-05	INV	NervousSystem
COL15A1	2.66823e-05	INV	NervousSystem
C19orf25	3.02194e-05	DUP	UrinaryTract
C19orf25	3.02194e-05	ITX	Prostate
C19orf25	3.02194e-05	DEL	Kidney
CASP7	3.63531e-05	INV	Breast
FSIP2	5.1696e-05	INV	Colorectal
FSIP2	5.1696e-05	DUP	Prostate
PRPF8	5.1696e-05	DUP	Prostate
PRPF8	5.1696e-05	INV	Prostate
PRPF8	5.1696e-05	INV	Esophagus
RAB11FIP5	5.1696e-05	DUP	Prostate
DNAH11	5.1696e-05	DEL	Prostate
TTC3	0.000218609	INV	Prostate
TTC3	0.000218609	INV	Prostate
NUCKS1	0.000218609	DUP	Breast
NUCKS1	0.000218609	INV	Prostate
CORO6	0.000221132	DUP	Breast
CORO6	0.000221132	DUP	Uterus
CORO6	0.000221132	DEL	Kidney
CORO6	0.000221132	INV	Kidney
SLX4	0.000221132	DUP	Ovary
SLX4	0.000221132	INV	Esophagus
SLX4	0.000221132	INV	Uterus
SPTBN2	0.000221132	INV	Esophagus
SPTBN2	0.000221132	DEL	Uterus
QRICH2	0.000221132	ITX	Ovary
QRICH2	0.000221132	ITX	Uterus
QRICH2	0.000221132	INV	Kidney
FNBP1L	0.000521766	DUP	Ovary
FNBP1L	0.000521766	INV	Skin
FNBP1L	0.000521766	INV	Pancreas
LYRM7	0.000521766	ITX	Ovary
CELSR3	0.000521766	DEL	Ovary
CELSR3	0.000521766	DEL	Prostate
VASH2	0.000521766	DUP	Ovary
TNKS1BP1	0.000521766	ITX	Ovary
TNKS1BP1	0.000521766	DUP	Lung
TNKS1BP1	0.000521766	DUP	Esophagus
MROH2B	0.000521766	DUP	Ovary
PTEN	0.000521766	INV	Ovary
UBR1	0.000521766	ITX	Ovary
KIF2C	0.000521766	DEL	Ovary
KIF2C	0.000521766	INV	Ovary
MED12	0.000871005	DUP	Prostate
MED12	0.000871005	DUP	Prostate
MED12	0.000871005	DUP	Prostate
MED12	0.000871005	INV	Prostate
FNDC1	0.000871005	ITX	Prostate
MCM3AP	0.000871005	INV	Colorectal
MCM3AP	0.000871005	INV	Prostate
STK11	0.00131897	DEL	Breast
STK11	0.00131897	INV	NervousSystem
SON	0.00197733	ITX	NervousSystem
SP100	0.00197733	INV	Ovary
SP100	0.00197733	DUP	NervousSystem
SLC26A9	0.00197733	DEL	NervousSystem
ALDH1L1	0.00197733	INV	Prostate
ALDH1L1	0.00197733	ITX	NervousSystem
FTSJ3	0.00197733	ITX	Lung
FTSJ3	0.00197733	DEL	Colorectal
FTSJ3	0.00197733	DUP	Colorectal
FTSJ3	0.00197733	ITX	NervousSystem
COL6A5	0.00197733	INV	NervousSystem
CHFR	0.00197733	DEL	Ovary
CHFR	0.00197733	ITX	Ovary
CHFR	0.00197733	DUP	Colorectal
CHFR	0.00197733	DEL	NervousSystem
CHFR	0.00197733	DEL	NervousSystem
CHFR	0.00197733	DEL	NervousSystem
CHFR	0.00197733	INV	NervousSystem
CHFR	0.00197733	INV	NervousSystem
CHFR	0.00197733	INV	NervousSystem
CHFR	0.00197733	INV	NervousSystem
CREBBP	0.00197733	INV	NervousSystem
ATP2C1	0.00197733	INV	NervousSystem
UBE3C	0.00197733	DUP	Breast
UBE3C	0.00197733	ITX	Breast
UBE3C	0.00197733	INV	Pancreas
UBE3C	0.00197733	INV	NervousSystem
CRYBG3	0.00197733	ITX	NervousSystem
POLR2B	0.00197733	DUP	Lung
POLR2B	0.00197733	INV	NervousSystem
TNS1	0.00327018	DUP	Prostate
TNS1	0.00327018	ITX	Prostate
KLK3	0.00327018	DEL	Breast
KLK3	0.00327018	INV	Breast
KLK3	0.00327018	INV	Prostate
KLK3	0.00327018	DEL	Kidney
KLK3	0.00327018	ITX	Kidney
PIK3CA	0.00327018	INV	Prostate
ATAD5	0.00342845	DUP	Breast
GREB1L	0.00377775	ITX	Pancreas
TCEA1	0.00377775	DUP	Ovary
TCEA1	0.00377775	DEL	Colorectal
TCEA1	0.00377775	DUP	Colorectal
TCEA1	0.00377775	DEL	Skin
TCEA1	0.00377775	INV	Pancreas
SPEN	0.00377775	DEL	Lung
SPEN	0.00377775	ITX	Pancreas
SPEN	0.00377775	ITX	Pancreas
AHCTF1	0.00664649	DUP	UrinaryTract
AHCTF1	0.00664649	INV	Prostate
AHCTF1	0.00664649	DUP	Pancreas
PCDHA10	0.0100233	DUP	Lung
PCDHA10	0.0100233	ITX	Lung
CUBN	0.0115715	ITX	Prostate
RELB	0.0115715	DEL	Breast
RELB	0.0115715	DUP	Lung
RELB	0.0115715	INV	Lung
RELB	0.0115715	INV	Lung
RELB	0.0115715	INV	Lung
RELB	0.0115715	ITX	Prostate
RELB	0.0115715	DUP	Uterus
RELB	0.0115715	INV	Uterus
FLCN	0.0197292	DEL	Breast
FLCN	0.0197292	DUP	Breast
FLCN	0.0197292	INV	Kidney
HSPG2	0.0197292	ITX	Kidney
KIF4B	0.0197292	ITX	Esophagus
KIF4B	0.0197292	ITX	Kidney
CNTNAP4	0.0267198	INV	Skin
CNTNAP4	0.0267198	INV	Skin
ARID1A	0.0325614	INV	Breast
ARID1A	0.0325614	DEL	Colorectal
ARID1A	0.0325614	DUP	Colorectal
ARID1A	0.0325614	ITX	Colorectal
ARID1A	0.0325614	DEL	Prostate
ARID1A	0.0325614	DEL	Prostate
ARID1A	0.0325614	INV	Prostate
ARID1A	0.0325614	INV	Esophagus
PRC1	0.0342146	INV	Esophagus
PRC1	0.0342146	ITX	Esophagus
BRCA2	0.0393802	DEL	UrinaryTract
